# Supplementary material for: Whole Exome Sequencing of 23 Multigeneration Idiopathic Scoliosis Families Reveals Enrichments in Cytoskeletal Variants, Suggests Highly Polygenic Disease
Source: Genes (Basel). 2021 Jun 16;12(6):922. doi: 10.3390/genes12060922 (PMC8235452; doi:10.3390/genes12060922)
Supplement: Supplementary file 1 [file genes-12-00922-s001.zip]

Archive with 4 entries (3 files):
- genes-1246102-supplementary-final/
- genes-1246102-supplementary-final/File S1 v2.pdf
- genes-1246102-supplementary-final/File S2.pdf
- genes-1246102-supplementary-final/File S3.xlsx
